# Supplementary material for: Shedding light on the prefrontal correlates of mental workload in simulated driving: a functional near-infrared spectroscopy study
Source: Sci Rep. 2021 Jan 12;11:705. doi: 10.1038/s41598-020-80477-w (PMC7804012; doi:10.1038/s41598-020-80477-w)
Supplement: Supplementary file 1 — Supplementary Information [file 41598_2020_80477_MOESM1_ESM.xlsx]

## Sheet: Supplementary Table S1
Szpplementary Material: Shedding light on the prefrontal correlates of mental workload in simulated driving with functional near-infrared spectroscopy
	Christoph F. Geissler (Geißler)	Jörn Schneider	Christian Frings
Hemodynamic Results Depicting Hemispheric Differences in Contrasts Between Conditions in Oxygenated and Deoxygenated Hemoglobin
Contrasted ROI	HB-Type	β	t	p1
______________	_______	_________	_________	__________
raDLPFC² - laDLPFC³	oxy	0.57	0.47	0.32
raDLPFC - laDLPFC	deoxy	-0.06	-0.15	0.56
rpDLPFC4 - lpDLPFC5	oxy	1.09	1.17	0.12
rpDLPFC - lpDLPFC	deoxy	-0.26	-0.69	0.75
1All p reflect pFDR corrected significances.
2AF8 – FP2, AF8 – F6, AF4 – FP2, AF4 – F6
3AF7 – FP1, AF7 – F5, AF3 – FP1, AF3 – F5
4F4 – F6, F4 – F2, F4 – FC4, FC2 – F2, FC2 – FC4
5F3 – F5, F3 – F1, F3 – FC3, FC1 – F1, FC1 – FC3

## Sheet: Supplementary Table S2
Szpplementary Material: Shedding light on the prefrontal correlates of mental workload in simulated driving with functional near-infrared spectroscopy
	Christoph F. Geissler (Geißler)	Jörn Schneider	Christian Frings
Hemodynamic Results Depicting all Contrasts Between Conditions in Oxygenated and Deoxygenated Hemoglobin
Channel	HB-Type	β	t	p 1
______	_______	_________	_________	__________
AF7-FP1	oxy	-3.45 (1.29)	-2.68	0.05
AF7-FP1	deoxy	-1.53 (0.43)	-3.53	0.01
AF7-F5	oxy	0.03 (0.95)	0.03	0.98
AF7-F5	deoxy	-0.66 (0.39)	-1.72	0.21
AF3-FP1	oxy	-1.52 (1.12)	-1.35	0.39
AF3-FP1	deoxy	-1.21 (0.48)	-2.52	0.06
AF3-F5	oxy	0.49 (1.17)	0.42	0.79
AF3-F5	deoxy	-1.16 (0.58)	-1.99	0.14
F3-F5	oxy	-0.41 (0.91)	-0.45	0.79
F3-F5	deoxy	-0.69 (0.33)	-2.06	0.13
F3-F1	oxy	-1.63 (0.72)	-2.28	0.09
F3-F1	deoxy	-1.33 (0.39)	-3.38	0.01
F3-FC3	oxy	-0.69 (0.94)	-0.74	0.73
F3-FC3	deoxy	-1.21 (0.46)	-2.63	0.05
FC1-F1	oxy	-0.38 (0.80)	-0.48	0.79
FC1-F1	deoxy	-0.27 (0.47)	-0.57	0.79
FC1-FC3	oxy	0.13 (0.98)	0.14	0.95
FC1-FC3	deoxy	0.16 (0.60)	0.27	0.88
AF8-FP2	oxy	-0.88 (1.06)	-0.84	0.67
AF8-FP2	deoxy	-1.88 (0.37)	-5.15	<0.001
AF8-F6	oxy	-0.78 (0.90)	-0.86	0.67
AF8-F6	deoxy	-1.38 (0.33)	-4.2	<0.001
AF4-FP2	oxy	-1.11 (1.00)	-1.11	0.49
AF4-FP2	deoxy	-0.83 (0.37)	-2.24	0.09
AF4-F6	oxy	0.59 (1.25)	0.48	0.79
AF4-F6	deoxy	-0.70 (0.59)	-1.18	0.47
F4-F6	oxy	-0.03 (1.14)	-0.03	0.98
F4-F6	deoxy	-1.44 (0.47)	-3.07	0.03
F4-F2	oxy	-0.50 (0.96)	-0.53	0.79
F4-F2	deoxy	-1.04 (0.43)	-2.42	0.07
F4-FC4	oxy	0.86 (1.24)	0.7	0.73
F4-FC4	deoxy	-0.13 (0.54)	-0.24	0.88
FC2-F2	oxy	0.34 (0.83)	0.41	0.79
FC2-F2	deoxy	-1.33 (0.45)	-2.95	0.03
FC2-FC4	oxy	1.8 (1.05)	1.71	0.21
FC2-	deoxy	-0.68 (0.58)	-1.18	0.47
1All contrast β are depicted with standard errors. All p reflect pFDR corrected significances.

## Sheet: Supplementary Table S3
Szpplementary Material: Shedding light on the prefrontal correlates of mental workload in simulated driving with functional near-infrared spectroscopy
	Christoph F. Geissler (Geißler)	Jörn Schneider	Christian Frings
Channel-Positions
Channel	X	Y	Z	Region AAL	Percentage	Region Brodmann	Percentage
AF7-FP1	-33	59	-2	Frontal_Mid_2_L	47.4176	11 - Orbitofrontal area	32.7117
				Frontal_Sup_2_L	46.5051	46 - Dorsolateral prefrontal cortex	25.2714
				Brain_Outside	2.45077	10 - Frontopolar area	25.127
				OFCant_L	1.54044	47 - Inferior prefrontal gyrus	13.1046
				OFClat_L	0.6077	Brain_Outside	3.37417
				Frontal_Inf_Tri_L	0.487109	45 - pars triangularis Broca's area	0.410906
				Frontal_Sup_Medial_L	0.409965	9 - Dorsolateral prefrontal cortex	0.000179405
				Frontal_Med_Orb_L	0.302049
				Frontal_Inf_Orb_2_L	0.258234
				OFCmed_L	0.0194321
				Rectus_L	0.00151265
AF7-F5	-47	46	6	Frontal_Mid_2_L	48.5094	45 - pars triangularis Broca's area	48.7862
				Frontal_Inf_Tri_L	46.214	46 - Dorsolateral prefrontal cortex	43.2037
				Frontal_Inf_Orb_2_L	2.75153	47 - Inferior prefrontal gyrus	3.52774
				Brain_Outside	1.26322	10 - Frontopolar area	2.72358
				Frontal_Sup_2_L	0.872808	Brain_Outside	1.35503
				OFClat_L	0.354336	11 - Orbitofrontal area	0.27581
				OFCant_L	0.0285638	48 - Retrosubicular area	0.0586809
				Frontal_Inf_Oper_L	0.00471365	44 - pars opercularis, part of Broca's area	0.0443791
				Temporal_Pole_Sup_L	0.00137617	38 - Temporopolar area	0.0241856
						6 - Pre-Motor and Supplementary Motor Cortex	0.000388499
						9 - Dorsolateral prefrontal cortex	0.000243153
AF3-FP1	-24	63	9	Frontal_Sup_2_L	83.5223	10 - Frontopolar area	69.634
				Frontal_Mid_2_L	11.7976	11 - Orbitofrontal area	20.1156
				Frontal_Sup_Medial_L	3.46231	46 - Dorsolateral prefrontal cortex	8.79308
				Frontal_Med_Orb_L	0.571492	47 - Inferior prefrontal gyrus	0.805863
				Brain_Outside	0.376295	9 - Dorsolateral prefrontal cortex	0.309227
				OFCant_L	0.128773	Brain_Outside	0.258829
				Frontal_Sup_Medial_R	0.101285	45 - pars triangularis Broca's area	0.0629447
				Frontal_Inf_Tri_L	0.0157607	32 - Dorsal anterior cingulate cortex	0.0204848
				Frontal_Med_Orb_R	0.012029
				OFCmed_L	0.00512514
				OFClat_L	0.00421995
				Frontal_Sup_2_R	0.00142622
				Rectus_L	0.0012304
				Cingulate_Ant_L	0.000129407
AF3-F5	-39	50	17	Frontal_Mid_2_L	65.4231	46 - Dorsolateral prefrontal cortex	49.3399
				Frontal_Sup_2_L	17.5061	45 - pars triangularis Broca's area	32.1169
				Frontal_Inf_Tri_L	15.1404	10 - Frontopolar area	16.0361
				Brain_Outside	1.66571	9 - Dorsolateral prefrontal cortex	0.839249
				Frontal_Sup_Medial_L	0.167367	47 - Inferior prefrontal gyrus	0.554449
				Frontal_Inf_Orb_2_L	0.0778766	11 - Orbitofrontal area	0.552644
				OFClat_L	0.00882885	Brain_Outside	0.350356
				Frontal_Inf_Oper_L	0.00585587	48 - Retrosubicular area	0.111932
				OFCant_L	0.00325416	44 - pars opercularis, part of Broca's area	0.0758215
				Frontal_Med_Orb_L	0.00130265	32 - Dorsal anterior cingulate cortex	0.0217047
				Frontal_Sup_Medial_R	0.000203179	38 - Temporopolar area	0.000581545
						8 - Includes Frontal eye fields	0.000309043
F3-F5	-46	39	26	Frontal_Mid_2_L	68.0171	45 - pars triangularis Broca's area	72.5641
				Frontal_Inf_Tri_L	26.6017	46 - Dorsolateral prefrontal cortex	21.8384
				Brain_Outside	4.62379	44 - pars opercularis, part of Broca's area	2.44531
				Frontal_Sup_2_L	0.526844	9 - Dorsolateral prefrontal cortex	1.98932
				Frontal_Inf_Oper_L	0.196915	48 - Retrosubicular area	0.875712
				Precentral_L	0.0281583	Brain_Outside	0.191874
				Frontal_Inf_Orb_2_L	0.0054494	10 - Frontopolar area	0.0696229
						6 - Pre-Motor and Supplementary Motor Cortex	0.0148754
						8 - Includes Frontal eye fields	0.00712184
						47 - Inferior prefrontal gyrus	0.00352907
						38 - Temporopolar area	0.000180201
F3-F1	-31	39	41	Frontal_Mid_2_L	56.4952	9 - Dorsolateral prefrontal cortex	66.6063
				Frontal_Sup_2_L	42.2729	46 - Dorsolateral prefrontal cortex	24.8462
				Frontal_Sup_Medial_L	0.690349	8 - Includes Frontal eye fields	4.42217
				Brain_Outside	0.418791	45 - pars triangularis Broca's area	3.23702
				Frontal_Inf_Tri_L	0.104513	44 - pars opercularis, part of Broca's area	0.398596
				Frontal_Sup_Medial_R	0.0130514	32 - Dorsal anterior cingulate cortex	0.248572
				Supp_Motor_Area_L	0.00284696	Brain_Outside	0.157301
				Frontal_Inf_Oper_L	0.00231338	10 - Frontopolar area	0.065487
						48 - Retrosubicular area	0.0180696
						6 - Pre-Motor and Supplementary Motor Cortex	0.000344319
F3-FC3	-45	25	41	Frontal_Mid_2_L	84.4976	9 - Dorsolateral prefrontal cortex	36.9197
				Precentral_L	7.92103	44 - pars opercularis, part of Broca's area	26.5391
				Frontal_Inf_Tri_L	3.84192	45 - pars triangularis Broca's area	14.6969
				Frontal_Inf_Oper_L	1.5819	46 - Dorsolateral prefrontal cortex	12.2464
				Frontal_Sup_2_L	1.18105	6 - Pre-Motor and Supplementary Motor Cortex	6.83761
				Brain_Outside	0.930685	8 - Includes Frontal eye fields	1.7406
				Postcentral_L	0.0455974	48 - Retrosubicular area	0.866038
				Frontal_Sup_Medial_L	0.000207274	Brain_Outside	0.103285
						4 - Primary Motor Cortex	0.0407875
						43 - Subcentral area	0.00499545
						3 - Primary Somatosensory Cortex	0.00262215
						32 - Dorsal anterior cingulate cortex	0.0018889
FC1-F1	-23	26	56	Frontal_Sup_2_L	55.3	8 - Includes Frontal eye fields	63.7225
				Frontal_Mid_2_L	36.4013	9 - Dorsolateral prefrontal cortex	26.0366
				Supp_Motor_Area_L	3.46514	6 - Pre-Motor and Supplementary Motor Cortex	8.3006
				Frontal_Sup_Medial_L	3.2683	Brain_Outside	0.841927
				Frontal_Sup_Medial_R	0.476722	32 - Dorsal anterior cingulate cortex	0.536764
				Precentral_L	0.402676	46 - Dorsolateral prefrontal cortex	0.473751
				Brain_Outside	0.396569	44 - pars opercularis, part of Broca's area	0.061671
				Supp_Motor_Area_R	0.258691	45 - pars triangularis Broca's area	0.0253367
				Frontal_Sup_2_R	0.0295831	4 - Primary Motor Cortex	0.000475328
				Paracentral_Lobule_L	0.00104637	10 - Frontopolar area	0.000407017
FC1-FC3	-38	12	55	Frontal_Mid_2_L	68.5538	6 - Pre-Motor and Supplementary Motor Cortex	37.5242
				Precentral_L	21.104	9 - Dorsolateral prefrontal cortex	35.1256
				Frontal_Sup_2_L	9.30285	8 - Includes Frontal eye fields	23.4881
				Supp_Motor_Area_L	0.442848	44 - pars opercularis, part of Broca's area	2.91649
				Postcentral_L	0.223375	46 - Dorsolateral prefrontal cortex	0.380853
				Brain_Outside	0.150363	Brain_Outside	0.297345
				Frontal_Inf_Oper_L	0.122991	4 - Primary Motor Cortex	0.168761
				Frontal_Inf_Tri_L	0.0857698	45 - pars triangularis Broca's area	0.0520109
				Frontal_Sup_Medial_L	0.0115705	48 - Retrosubicular area	0.0193389
				Supp_Motor_Area_R	0.00179811	3 - Primary Somatosensory Cortex	0.0177254
				Paracentral_Lobule_L	0.000681466	32 - Dorsal anterior cingulate cortex	0.00847836
						43 - Subcentral area	0.00114341
AF8-FP2	34	59	-2	Frontal_Mid_2_R	53.2625	10 - Frontopolar area	31.0841
				Frontal_Sup_2_R	42.3668	11 - Orbitofrontal area	30.4728
				OFCant_R	2.32727	46 - Dorsolateral prefrontal cortex	20.4016
				Frontal_Inf_Orb_2_R	0.802318	47 - Inferior prefrontal gyrus	12.4484
				Frontal_Sup_Medial_R	0.412558	Brain_Outside	5.11194
				Frontal_Inf_Tri_R	0.356379	45 - pars triangularis Broca's area	0.479986
				Frontal_Med_Orb_R	0.318548	9 - Dorsolateral prefrontal cortex	0.0011264
				Brain_Outside	0.0843505
				OFClat_R	0.0428797
				OFCmed_R	0.022611
				Frontal_Sup_Medial_L	0.00225164
				Frontal_Med_Orb_L	0.00126911
				Rectus_R	0.000309827
AF8-F6	48	46	5	Frontal_Mid_2_R	60.2612	45 - pars triangularis Broca's area	43.877
				Frontal_Inf_Tri_R	31.3323	46 - Dorsolateral prefrontal cortex	43.1761
				Frontal_Inf_Orb_2_R	6.76333	47 - Inferior prefrontal gyrus	5.07367
				Frontal_Sup_2_R	1.15711	Brain_Outside	4.08259
				OFCant_R	0.211009	10 - Frontopolar area	3.42528
				OFClat_R	0.188724	11 - Orbitofrontal area	0.258394
				Brain_Outside	0.0599888	38 - Temporopolar area	0.0380331
				Frontal_Inf_Oper_R	0.0188041	44 - pars opercularis, part of Broca's area	0.0366093
				Temporal_Pole_Sup_R	0.00580005	48 - Retrosubicular area	0.0315311
				Rolandic_Oper_R	0.000738975	6 - Pre-Motor and Supplementary Motor Cortex	0.00073149
				OFCpost_R	0.000506472	9 - Dorsolateral prefrontal cortex	0.000104383
				Insula_R	0.000323722
				Frontal_Sup_Medial_R	0.00011406
AF4-FP2	25	63	9	Frontal_Sup_2_R	86.2087	9 - Dorsolateral prefrontal cortex	51.5248
				Frontal_Mid_2_R	7.65085	46 - Dorsolateral prefrontal cortex	26.4154
				Frontal_Sup_Medial_R	5.27498	10 - Frontopolar area	18.4054
				Frontal_Med_Orb_R	0.423899	8 - Includes Frontal eye fields	1.92414
				OFCant_R	0.181631	32 - Dorsal anterior cingulate cortex	0.815694
				Frontal_Sup_Medial_L	0.172842	Brain_Outside	0.525346
				Brain_Outside	0.0459435	45 - pars triangularis Broca's area	0.271111
				Frontal_Med_Orb_L	0.0252304	11 - Orbitofrontal area	0.09659
				OFCmed_R	0.0058098	44 - pars opercularis, part of Broca's area	0.00943982
				Frontal_Inf_Orb_2_R	0.00282503	47 - Inferior prefrontal gyrus	0.00434959
				Frontal_Sup_2_L	0.00271759	6 - Pre-Motor and Supplementary Motor Cortex	0.00392712
				Frontal_Inf_Tri_R	0.00195959	48 - Retrosubicular area	0.00246057
				Cingulate_Ant_R	0.00181046	24 - Ventral Anterior cingulate cortex	0.00133826
				Rectus_R	0.000455045
				Cingulate_Ant_L	0.000254388
				Rectus_L	0.000116465
AF4-F6	40	50	16	Frontal_Mid_2_R	65.0889	46 - Dorsolateral prefrontal cortex	47.3609
				Frontal_Sup_2_R	24.8429	45 - pars triangularis Broca's area	30.6039
				Frontal_Inf_Tri_R	9.33455	10 - Frontopolar area	18.9747
				Frontal_Sup_Medial_R	0.292902	9 - Dorsolateral prefrontal cortex	0.967328
				Frontal_Inf_Orb_2_R	0.280405	11 - Orbitofrontal area	0.641931
				Brain_Outside	0.117435	47 - Inferior prefrontal gyrus	0.638646
				Frontal_Inf_Oper_R	0.0232082	Brain_Outside	0.615316
				OFCant_R	0.0121606	48 - Retrosubicular area	0.086695
				OFClat_R	0.00431011	44 - pars opercularis, part of Broca's area	0.0864681
				Frontal_Sup_Medial_L	0.00237169	32 - Dorsal anterior cingulate cortex	0.0221756
				Frontal_Med_Orb_R	0.000560066	8 - Includes Frontal eye fields	0.00136945
				Insula_R	0.000236966	38 - Temporopolar area	0.00055196
				Cingulate_Ant_R	9.98186e-05
F4-F6	46	38	24	Frontal_Mid_2_R	69.0028	45 - pars triangularis Broca's area	70.6725
				Frontal_Inf_Tri_R	29.8557	46 - Dorsolateral prefrontal cortex	23.4516
				Frontal_Inf_Oper_R	0.620288	44 - pars opercularis, part of Broca's area	2.42623
				Frontal_Sup_2_R	0.431587	9 - Dorsolateral prefrontal cortex	2.15287
				Precentral_R	0.045047	48 - Retrosubicular area	0.827995
				Frontal_Inf_Orb_2_R	0.0236926	Brain_Outside	0.270014
				Brain_Outside	0.0199966	10 - Frontopolar area	0.14129
				Rolandic_Oper_R	0.000893631	6 - Pre-Motor and Supplementary Motor Cortex	0.0357471
						8 - Includes Frontal eye fields	0.0151904
						47 - Inferior prefrontal gyrus	0.00632281
						11 - Orbitofrontal area	0.000181199
F4-F2	30	40	41	Frontal_Mid_2_R	62.0332	9 - Dorsolateral prefrontal cortex	68.3666
				Frontal_Sup_2_R	35.1734	46 - Dorsolateral prefrontal cortex	22.396
				Frontal_Sup_Medial_R	2.24974	8 - Includes Frontal eye fields	5.56876
				Frontal_Sup_Medial_L	0.25313	45 - pars triangularis Broca's area	2.44284
				Frontal_Inf_Tri_R	0.235271	44 - pars opercularis, part of Broca's area	0.661524
				Supp_Motor_Area_R	0.0270845	32 - Dorsal anterior cingulate cortex	0.23051
				Frontal_Inf_Oper_R	0.0198767	Brain_Outside	0.181475
				Supp_Motor_Area_L	0.0022278	10 - Frontopolar area	0.125658
				Brain_Outside	0.00218852	48 - Retrosubicular area	0.0220995
				Frontal_Sup_2_L	0.00215079	6 - Pre-Motor and Supplementary Motor Cortex	0.00450668
				Precentral_R	0.00173835
F4-FC4	44	25	40	Frontal_Mid_2_R	78.2521	9 - Dorsolateral prefrontal cortex	30.7102
				Precentral_R	7.47793	44 - pars opercularis, part of Broca's area	27.4747
				Frontal_Inf_Oper_R	7.32508	46 - Dorsolateral prefrontal cortex	16.3908
				Frontal_Inf_Tri_R	4.95032	45 - pars triangularis Broca's area	14.6112
				Frontal_Sup_2_R	1.89542	6 - Pre-Motor and Supplementary Motor Cortex	7.63418
				Postcentral_R	0.0631132	8 - Includes Frontal eye fields	1.58289
				Frontal_Sup_Medial_R	0.0173327	48 - Retrosubicular area	1.3278
				Brain_Outside	0.0126634	Brain_Outside	0.130874
				Supp_Motor_Area_R	0.00538008	4 - Primary Motor Cortex	0.110796
				Rolandic_Oper_R	0.000634052	43 - Subcentral area	0.0129746
						3 - Primary Somatosensory Cortex	0.00926861
						32 - Dorsal anterior cingulate cortex	0.00429023
FC2-F2	24	26	55	Frontal_Sup_2_R	63.6453	8 - Includes Frontal eye fields	58.07
				Frontal_Mid_2_R	22.4471	9 - Dorsolateral prefrontal cortex	33.1407
				Frontal_Sup_Medial_R	7.26201	6 - Pre-Motor and Supplementary Motor Cortex	7.1216
				Supp_Motor_Area_R	5.07126	46 - Dorsolateral prefrontal cortex	0.735553
				Frontal_Sup_Medial_L	1.02463	Brain_Outside	0.460237
				Supp_Motor_Area_L	0.373959	32 - Dorsal anterior cingulate cortex	0.316361
				Frontal_Sup_2_L	0.0817051	44 - pars opercularis, part of Broca's area	0.104701
				Precentral_R	0.0727348	45 - pars triangularis Broca's area	0.0390065
				Brain_Outside	0.0156607	10 - Frontopolar area	0.00993863
				Frontal_Inf_Oper_R	0.00422608	4 - Primary Motor Cortex	0.00145965
				Cingulate_Mid_R	0.00124346	24 - Ventral Anterior cingulate cortex	0.000496904
				Frontal_Inf_Tri_R	0.000131145
FC2-FC4	39	12	54	Frontal_Mid_2_R	70.5658	6 - Pre-Motor and Supplementary Motor Cortex	38.2064
				Frontal_Sup_2_R	17.6412	9 - Dorsolateral prefrontal cortex	35.7851
				Precentral_R	9.66632	8 - Includes Frontal eye fields	21.4919
				Frontal_Inf_Oper_R	1.06603	44 - pars opercularis, part of Broca's area	3.29037
				Supp_Motor_Area_R	0.804929	46 - Dorsolateral prefrontal cortex	0.665335
				Postcentral_R	0.0791548	4 - Primary Motor Cortex	0.270805
				Frontal_Sup_Medial_R	0.0667551	45 - pars triangularis Broca's area	0.119258
				Frontal_Inf_Tri_R	0.0633976	Brain_Outside	0.0985566
				Brain_Outside	0.0438599	48 - Retrosubicular area	0.0409854
				Supp_Motor_Area_L	0.00237724	3 - Primary Somatosensory Cortex	0.0230265
				Frontal_Sup_Medial_L	0.000121016	43 - Subcentral area	0.00471925
						32 - Dorsal anterior cingulate cortex	0.0035696
